# Supplementary material for: In silico analysis of single nucleotide polymorphisms (SNPs) in human FOXC2 gene
Source: F1000Res. 2017 Oct 9;6:243. Originally published 2017 Mar 9. [Version 2] doi: 10.12688/f1000research.10937.2 (PMC5814747; doi:10.12688/f1000research.10937.2)
Supplement: SNPs used for PolymiRTS analysis [file f1000research-6-13959-s0000.tgz › 67366a2b-729d-4ec8-9cc5-524fb8d309f2_Dataset_1.xlsx]

## Sheet: FOXC2 (5' & 3'- UTR)
Accession Number	Species	Sequence Before Mutation	Wild/Mutant Allele	Sequence After Mutation	Link
rs3751795	[Homo sapiens]	TTGTCTGGTTGGGTCGGGGCTGGGAA	A/G	CGAAGCCGGAGCGGGCCGGGGAGGG	https://www.ncbi.nlm.nih.gov/projects/SNP/snp_ref.cgi?rs=3751795
rs142773766	[Homo sapiens]	CGCTTCCCAGCCCCGACCCAACCAGA	C/T	AATTAAGGGGCTGCAGAGACGCAAA	https://www.ncbi.nlm.nih.gov/projects/SNP/snp_ref.cgi?rs=142773766
rs199552394	[Homo sapiens]	ACCTCCCCTCCCCGGCCCGCTCCGGC	G/T	TCGCTTCCCAGCCCCGACCCAACCA	https://www.ncbi.nlm.nih.gov/projects/SNP/snp_ref.cgi?rs199552394
rs199827731	[Homo sapiens]	CCCGGCCGCAGTCCGTGCGCGAGGGC	C/G	CCGGCGAGCCGTCTCGGAAGCAGCA	https://www.ncbi.nlm.nih.gov/projects/SNP/snp_ref.cgi?rs199827731
rs200353178	[Homo sapiens]	ACGACTGCACGAAATACTGACGTGTC	C/T	CGGGACCTCCCCTCCCCGGCCCGCT	https://www.ncbi.nlm.nih.gov/projects/SNP/snp_ref.cgi?rs200353178
rs370544042	[Homo sapiens]	CCGGCCGCAGTCCGTGCGCGAGGGCG	C/T	CGGCGAGCCGTCTCGGAAGCAGCAT	https://www.ncbi.nlm.nih.gov/projects/SNP/snp_ref.cgi?rs370544042
rs527955222	[Homo sapiens]	CCCTCTGGCTCTCTCGCGCTCTCTC	A/G	CTCTCAGGGCCCCCCTCGCTCCCCC	https://www.ncbi.nlm.nih.gov/projects/SNP/snp_ref.cgi?rs527955222
rs534691557	[Homo sapiens]	CTACGACTGCACGAAATACTGACGT	A/G	TCCCGGGACCTCCCCTCCCCGGCCC	https://www.ncbi.nlm.nih.gov/projects/SNP/snp_ref.cgi?rs534691557
rs539297473	[Homo sapiens]	GGCTTCGCTTCCCAGCCCCGACCCA	A/G	CCAGACAATTAAGGGGCTGCAGAGA	https://www.ncbi.nlm.nih.gov/projects/SNP/snp_ref.cgi?rs539297473
rs548133396	[Homo sapiens]	GGCTCTCTCGCGCTCTCTCGCTCTC	A/G	GGGCCCCCCTCGCTCCCCCGGCCGC	https://www.ncbi.nlm.nih.gov/projects/SNP/snp_ref.cgi?rs548133396
rs567839677	[Homo sapiens]	GCGCGAGGGCGCCGGCGAGCCGTCT	C/T	GGAAGCAGCATGCAGGCGCGCTACT	https://www.ncbi.nlm.nih.gov/projects/SNP/snp_ref.cgi?rs567839677
rs568133352	[Homo sapiens]	CGTGTCCCGGGACCTCCCCTCCCCG	A/G	CCCGCTCCGGCTTCGCTTCCCAGCC	https://www.ncbi.nlm.nih.gov/projects/SNP/snp_ref.cgi?rs568133352
rs572929404	[Homo sapiens]	AGACAATTAAGGGGCTGCAGAGACG	C/G	AAAAAAGAAACAAAACATGTCCACC	https://www.ncbi.nlm.nih.gov/projects/SNP/snp_ref.cgi?rs572929404
rs576955060	[Homo sapiens]	TCCGGCTTCGCTTCCCAGCCCCGAC	C/G	CAACCAGACAATTAAGGGGCTGCAG	https://www.ncbi.nlm.nih.gov/projects/SNP/snp_ref.cgi?rs576955060
rs745715845	[Homo sapiens]	CGGGACCTCCCCTCCCCGGCCCGCT	A/C	CGGCTTCGCTTCCCAGCCCCGACCC	https://www.ncbi.nlm.nih.gov/projects/SNP/snp_ref.cgi?rs745715845
rs746872459	[Homo sapiens]	CGCTCCCCCGGCCGCAGTCCGTGCG	C/G	GAGGGCGCCGGCGAGCCGTCTCGGA	https://www.ncbi.nlm.nih.gov/projects/SNP/snp_ref.cgi?rs746872459
rs748086156	[Homo sapiens]	CTCGCTCCCCCGGCCGCAGTCCGTG	A/C/G/T	GCGAGGGCGCCGGCGAGCCGTCTCG	https://www.ncbi.nlm.nih.gov/projects/SNP/snp_ref.cgi?rs748086156
rs748341504	[Homo sapiens]	ACTGACGTGTCCCGGGACCTCCCCT	-/C	CCCGGCCCGCTCCGGCTTCGCTTCC	https://www.ncbi.nlm.nih.gov/projects/SNP/snp_ref.cgi?rs748341504
rs750871506	[Homo sapiens]	TCGCTCTCAGGGCCCCCCTCGCTCC	C/G	CCGGCCGCAGTCCGTGCGCGAGGGC	https://www.ncbi.nlm.nih.gov/projects/SNP/snp_ref.cgi?rs750871506
rs753906676	[Homo sapiens]	CCCCCTCGCTCCCCCGGCCGCAGTC	A/C/T	GTGCGCGAGGGCGCCGGCGAGCCGT	https://www.ncbi.nlm.nih.gov/projects/SNP/snp_ref.cgi?rs753906676
rs754140704	[Homo sapiens]	CGTGCGCGAGGGCGCCGGCGAGCCG	A/T	CTCGGAAGCAGCATGCAGGCGCGCT	https://www.ncbi.nlm.nih.gov/projects/SNP/snp_ref.cgi?rs754140704
rs754202239	[Homo sapiens]	CTCCTACGACTGCACGAAATACTGA	C/T	GTGTCCCGGGACCTCCCCTCCCCGG	https://www.ncbi.nlm.nih.gov/projects/SNP/snp_ref.cgi?rs754202239
rs755185006	[Homo sapiens]	TCCTACGACTGCACGAAATACTGAC	G/T	TGTCCCGGGACCTCCCCTCCCCGGC	https://www.ncbi.nlm.nih.gov/projects/SNP/snp_ref.cgi?rs755185006
rs756395528	[Homo sapiens]	CAGGGCCCCCCTCGCTCCCCCGGCC	A/G	CAGTCCGTGCGCGAGGGCGCCGGCG	https://www.ncbi.nlm.nih.gov/projects/SNP/snp_ref.cgi?rs756395528
rs758467135	[Homo sapiens]	ACGACTGCACGAAATACTGACGTGT	C/T	CCGGGACCTCCCCTCCCCGGCCCGC	https://www.ncbi.nlm.nih.gov/projects/SNP/snp_ref.cgi?rs758467135
rs761099277	[Homo sapiens]	GGCCCGCTCCGGCTTCGCTTCCCAG	C/T	CCCGACCCAACCAGACAATTAAGGG	https://www.ncbi.nlm.nih.gov/projects/SNP/snp_ref.cgi?rs761099277
rs762362342	[Homo sapiens]	GCAGTCCGTGCGCGAGGGCGCCGGC	A/G	AGCCGTCTCGGAAGCAGCATGCAGG	https://www.ncbi.nlm.nih.gov/projects/SNP/snp_ref.cgi?rs762362342
rs762543301	[Homo sapiens]	CCCCTCCCCGGCCCGCTCCGGCTTC	C/G	CTTCCCAGCCCCGACCCAACCAGAC	https://www.ncbi.nlm.nih.gov/projects/SNP/snp_ref.cgi?rs762543301
rs765335186	[Homo sapiens]	CGCGAGGGCGCCGGCGAGCCGTCTC	C/G/T	GAAGCAGCATGCAGGCGCGCTACTC	https://www.ncbi.nlm.nih.gov/projects/SNP/snp_ref.cgi?rs765335186
rs766657792	[Homo sapiens]	CCGTGCGCGAGGGCGCCGGCGAGCC	A/G	TCTCGGAAGCAGCATGCAGGCGCGC	https://www.ncbi.nlm.nih.gov/projects/SNP/snp_ref.cgi?rs766657792
rs766709210	[Homo sapiens]	AGGGCCCCCCTCGCTCCCCCGGCCG	C/T	AGTCCGTGCGCGAGGGCGCCGGCGA	https://www.ncbi.nlm.nih.gov/projects/SNP/snp_ref.cgi?rs766709210
rs769307691	[Homo sapiens]	GGACCTCCCCTCCCCGGCCCGCTCC	A/G	GCTTCGCTTCCCAGCCCCGACCCAA	https://www.ncbi.nlm.nih.gov/projects/SNP/snp_ref.cgi?rs769307691
rs770504789	[Homo sapiens]	GCTCCCCCGGCCGCAGTCCGTGCGC	C/G	AGGGCGCCGGCGAGCCGTCTCGGAA	https://www.ncbi.nlm.nih.gov/projects/SNP/snp_ref.cgi?rs770504789
rs770998891	[Homo sapiens]	TCCCGGGACCTCCCCTCCCCGGCCC	A/C/G	CTCCGGCTTCGCTTCCCAGCCCCGA	https://www.ncbi.nlm.nih.gov/projects/SNP/snp_ref.cgi?rs770998891
rs771444623	[Homo sapiens]	GGGACCTCCCCTCCCCGGCCCGCTC	C/T	GGCTTCGCTTCCCAGCCCCGACCCA	https://www.ncbi.nlm.nih.gov/projects/SNP/snp_ref.cgi?rs771444623
rs772517448	[Homo sapiens]	GTCCGTGCGCGAGGGCGCCGGCGAG	C/G	CGTCTCGGAAGCAGCATGCAGGCGC	https://www.ncbi.nlm.nih.gov/projects/SNP/snp_ref.cgi?rs772517448
rs773710898	[Homo sapiens]	TCCGTGCGCGAGGGCGCCGGCGAGC	A/C/G	GTCTCGGAAGCAGCATGCAGGCGCG	https://www.ncbi.nlm.nih.gov/projects/SNP/snp_ref.cgi?rs773710898
rs773861692	[Homo sapiens]	CCGGCCCGCTCCGGCTTCGCTTCCC	A/G	GCCCCGACCCAACCAGACAATTAAG	https://www.ncbi.nlm.nih.gov/projects/SNP/snp_ref.cgi?rs773861692
rs774906036	[Homo sapiens]	CGCAGTCCGTGCGCGAGGGCGCCGG	C/T	GAGCCGTCTCGGAAGCAGCATGCAG	https://www.ncbi.nlm.nih.gov/projects/SNP/snp_ref.cgi?rs774906036
rs777740534	[Homo sapiens]	CACGAAATACTGACGTGTCCCGGGA	C/T	CTCCCCTCCCCGGCCCGCTCCGGCT	https://www.ncbi.nlm.nih.gov/projects/SNP/snp_ref.cgi?rs777740534
rs778671796	[Homo sapiens]	CCTCGCTCCCCCGGCCGCAGTCCGT	A/G	CGCGAGGGCGCCGGCGAGCCGTCTC	https://www.ncbi.nlm.nih.gov/projects/SNP/snp_ref.cgi?rs778671796
rs779247548	[Homo sapiens]	CCTACGACTGCACGAAATACTGACG	A/T	GTCCCGGGACCTCCCCTCCCCGGCC	https://www.ncbi.nlm.nih.gov/projects/SNP/snp_ref.cgi?rs779247548
rs780836609	[Homo sapiens]	TCCCCCGGCCGCAGTCCGTGCGCGA	A/C/G	GGCGCCGGCGAGCCGTCTCGGAAGC	https://www.ncbi.nlm.nih.gov/projects/SNP/snp_ref.cgi?rs780836609
rs781441990	[Homo sapiens]	AAATACTGACGTGTCCCGGGACCTC	-/CCCTCCCCGG	CCCGCTCCGGCTTCGCTTCCCAGCC	https://www.ncbi.nlm.nih.gov/projects/SNP/snp_ref.cgi?rs781441990
