# Supplementary material for: In silico analysis of single nucleotide polymorphisms (SNPs) in human FOXC2 gene
Source: F1000Res. 2017 Oct 9;6:243. Originally published 2017 Mar 9. [Version 2] doi: 10.12688/f1000research.10937.2 (PMC5814747; doi:10.12688/f1000research.10937.2)
Supplement: SNPs used for other analyses [file f1000research-6-13959-s0001.tgz]

Archive with 1 entries (1 files):
- 7d229c8e-19f4-4b56-95bc-0fc0d16ad174_Dataset_2.xlsx
