# Supplementary material for: In silico analysis of single nucleotide polymorphisms (SNPs) in human FOXC2 gene
Source: F1000Res. 2017 Oct 9;6:243. Originally published 2017 Mar 9. [Version 2] doi: 10.12688/f1000research.10937.2 (PMC5814747; doi:10.12688/f1000research.10937.2)
Supplement: SNPs used for other analyses [file f1000research-6-13959-s0001.tgz › 7d229c8e-19f4-4b56-95bc-0fc0d16ad174_Dataset_2.xlsx]

## Sheet: FOXC2 (All except 5' & 3' - UTR
Accession Number	Species	Sequence Before Mutation	Wild/Mutant Allele	Sequence After Mutation
rs104894516	[Homo sapiens]	AAGAAGATCACCTTGAACGGCATCTA	C/G	CAGTTCATCATGGACCGCTTCCCCT
rs121909106	[Homo sapiens]	GCAGAACAGCATCCGCCACAACCTCT	C/T	GCTCAACGAGTGCTTCGTCAAGGTG
rs121909107	[Homo sapiens]	CAAGCAGGGCTGGCAGAACAGCATCC	A/G	CCACAACCTCTCGCTCAACGAGTGC
rs4843162	[Homo sapiens]	GCCGGCGCCGGCCTGGGCCACGGGAA	A/G	CGTCCACGCTTGGTGCCCGCGGTGC
rs34221221	[Homo sapiens]	GTAAAAACTCGCTTTCAGCAAGAAGA	C/T	TTTTGAAACTTTTCCCAATCCCTAA
rs41312258	[Homo sapiens]	CCCCGCGACGACAAGAAGCCCGGCAA	A/G	GGCAGTTACTGGACCCTGGACCCGG
rs78816814	[Homo sapiens]	TCCTCGCGCGGGCCGAGGGTCCACCT	G/T	GGTCCCCAGGCCGCGGCGTCTCCGC
rs61758962	[Homo sapiens]	This RS has been withdrawn from dbSNP.
rs1035550	[Homo sapiens]	CCTGGTAGGGGAGGGGGATTTTAAGA	A/C/T	CAATACTCATTTTGTTGGGCTGCGT
rs3751794	[Homo sapiens]	GTTTCCTGGGATCCCAGAAACGGGGC	A/G	GCGAATTAAAGTTACCTGCGCTCTT
rs4843163	[Homo sapiens]	CCCAGGAACTCGGCTCTGCCTGGCCC	C/G	GGTGGGTCGCTGCATTGTCCCGGTC
rs4843396	[Homo sapiens]	CCTGGGCCACGGGAAACGTCCACGCT	C/T	GGTGCCCGCGGTGCGCGGCGCTCAT
rs7187073	[Homo sapiens]	gctccccagccccagccgacgccgca	G/T	cccggggccgccgcggcGCAGGCGG
rs8051836	[Homo sapiens]	CTTGGTGCCCGCGGTGCGCGGCGCTC	A/T	TTGCGCGCGCCTTCGAGCCAAGCCC
rs11640590	[Homo sapiens]	CCCTACTCCTACGACTGCACGAAATA	A/C	TGACGTGTCCCGGGACCTCCCCTCC
rs34775131	[Homo sapiens]	AGCAACTTGGAGGCTCCCAGGGGGAC	-/T	GTTGCCAGGAGCAGGAGGCAGGGAC
rs34990481	[Homo sapiens]	AAAATCCCCCTCCCCTACCAGGACGG	A/C	TGTGCTGTGCTCGACCTGAGCTTTC
rs41310781	[Homo sapiens]	CGCCGCCCCGTTTCTGGGATCCCAGG	A/T	AACCCCTCCAAAGGGACGCAGCCCA
rs61753346	[Homo sapiens]	GCCACGCAGCCCCCTACTCCTACGAC	A/C/T	GCACGAAATACTGACGTGTCCCGGG
rs72800623	[Homo sapiens]	GGGTCCCCATAGGTGTATGGGGGTCT	C/T	TATAGATAATATATGTGCTGTGTGT
rs73272459	[Homo sapiens]	CGAATTCGGAGGATTAAGTTGTCAGT	C/G	AGCACGTTGCTACCTTCCCCTCTAT
rs74033724	[Homo sapiens]	TGCTGAGAATCGAATACGCAGCCGAT	A/G	AACAGCCAGGAAGGGTGCAAGGAAA
rs74033726	[Homo sapiens]	TAAATTTTAATAAGATATAACTTTTT	A/T	AAAAGTTTTCAAGTGAAGACGGAGT
rs74033727	[Homo sapiens]	AGAGAGCGGGCACGCTAGCCCCCAGC	C/T	GTCTGTGAAGAGCGCAGGTAACTTT
rs74661510	[Homo sapiens]	GCGAGGGAAACTCAGTTTGTAGGGTT	C/T	ACCTCTAAAACCTCGATAGGTTATC
rs74670039	[Homo sapiens]	GCCCTCTCGGACCACCCGAGCGGCCC	C/G	ACGTCGCCCCTGAGCGCTCTCAACC
rs75249364	[Homo sapiens]	GGGGGAAATAGCAGAGTCACTTCACC	C/T	TTTTCCCCAAACCCCACAAAACTGC
rs75699126	[Homo sapiens]	CTAATTATTCGCTTCATCACTCATTA	A/C	TAAGAAAAATGTCCCAGGATCATTG
rs76108910	[Homo sapiens]	TTGCGCGCGCCTTCGAGCCAAGCCCC	C/T	GCGGAAAACAGGCTCGGGTTTCTCC
rs77271503	[Homo sapiens]	GCTACTTACAAGGTCTTTGGGAGAGA	G/T	ATTTTACTCTATTAATCCATTCTAT
rs77479010	[Homo sapiens]	GCGCTCCCTAACTCACCCTACCCACC	C/T	AACAAAACAAAAAAAAGGCTGAAAT
rs77935311	[Homo sapiens]	TTTTCCCAATCCCTAAAAGGGACTTG	A/G	CCTCTTTTTCTGGGCTCAGCGGGGC
rs78018668	[Homo sapiens]	CCTCAAGGAGCCGCCCCCGGCGGCGT	C/T	CAAGGGCGCCCCGGCCACCCCCCAC
rs78226654	[Homo sapiens]	ATTTTTTTTAACAGAGGAAAGTGGCT	-/ATCT	TTTTGTTTTGGGCATGTGGGCCCAT
rs78869779	[Homo sapiens]	AAGGAATAAATAATCAGTCCACAAAT	-/AAAC	AAACTGTCCGGGATTCCTAGAGGGA
rs79452610	[Homo sapiens]	GACAAGAAGCCCGGCAAGGGCAGTTA	C/T	TGGACCCTGGACCCGGACTCCTACA
rs79883807	[Homo sapiens]	GAGAAGAAGGTGGTGATCAAGAGCGA	A/G	GCGGCGTCCCCGGCGCTGCCGGTCA
rs80144410	[Homo sapiens]	GCCCAGGAACTCGGCTCTGCCTGGCC	C/G	GGGTGGGTCGCTGCATTGTCCCGGT
rs111721004	[Homo sapiens]	AAAAAGGCTGAAATATAGAAAAGCAA	A/C	TTGGAGGCTCCCAGGGGGACGTTGC
rs112024556	[Homo sapiens]	AGCGCGGGGATGGGCCGCTCCTACGC	C/G/T	CCCTACCACCACCACCAGCCCGCGG
rs112746184	[Homo sapiens]	TGATTTTTTTTAACAGAGGAAAGTGG	-/CTAT	CTTTTTGTTTTGGGCATGTGGGCCC
rs112961759	[Homo sapiens]	TTAATAAGAAAAATGTCCCAGGATCA	C/T	TGCTACTTACAAGGTCTTTGGGAGA
rs113512008	[Homo sapiens]	CCGCGCAGCGCGGCCTCCACGCCCGC	C/G	GGCTCCCCCGACGGCTCGCTGCCGG
rs117664438	[Homo sapiens]	TCAACCGCTCACCCAGTCTTCCCACG	C/G	AGCGCGCTCCCTAACTCACCCTACC
rs138318843	[Homo sapiens]	GCGGGCAGCTACGGCGGCATGGCCAG	C/T	CCCATGGGCGTCTATTCCGGCCACC
rs138472501	[Homo sapiens]	GACCTGGTGAAGCCGCCCTACAGCTA	C/T	ATCGCGCTCATCACCATGGCCATCC
rs138612549	[Homo sapiens]	TTTCCCCAACGTGCGGGAGATGTTCA	A/C/G	CTCCCACCGGCTGGGGATTGAGAAC
rs138983102	[Homo sapiens]	ATCCTTGACGACCCCGAGCCTGGAAA	C/G	TCCCTGTTGATGATTAATTATTTGA
rs140209790	[Homo sapiens]	GCGCGGGGATGGGCCGCTCCTACGCG	C/T	CCTACCACCACCACCAGCCCGCGGC
rs140548584	[Homo sapiens]	GGCGTGGCCCGAGGAAAGTAAAAACT	A/C	GCTTTCAGCAAGAAGACTTTTGAAA
rs142539098	[Homo sapiens]	AACATCCAGGAGAGGCCCTGCCATTC	C/T	AATCCAGCGCGTTTGCTTTGAATCC
rs143108216	[Homo sapiens]	ATGGCCATCCAGAACGCGCCCGAGAA	A/G	AAGATCACCTTGAACGGCATCTACC
rs144326380	[Homo sapiens]	GGCCATCCAGAACGCGCCCGAGAAGA	A/C/T	GATCACCTTGAACGGCATCTACCAG
rs145032056	[Homo sapiens]	TCGCTCCAGGTCTGCCTGCCGAATAA	C/T	ATCATCCCGAAGGGATCTTGAACCG
rs145253475	[Homo sapiens]	GGCCGCTCCTACGCGCCCTACCACCA	C/T	CACCAGCCCGCGGCGCCTAAGGACC
rs145316350	[Homo sapiens]	GCCCTACAGATCCACGCCGCCTCTCT	A/G	TCGCCACGCAGCCCCCTACTCCTAC
rs145346124	[Homo sapiens]	CACAGCGGGGACCTGAACCACCTCCC	C/T	GGCCACACGTTCGCGGCCCAGCAGC
rs147258453	[Homo sapiens]	CCCCGGCCACACGTTCGCGGCCCAGC	A/G	GCAAACTTTCCCCAACGTGCGGGAG
rs147378120	[Homo sapiens]	AGTATTGATCTTAAAATCCCCCTCCC	C/T	TACCAGGACGGCTGTGCTGTGCTCG
rs147605656	[Homo sapiens]	AACTCACCCTACCCACCCAACAAAAC	-/A	AAAAAAAAGGCTGAAATATAGAAAA
rs148359559	[Homo sapiens]	CAGTTCATCATGGACCGCTTCCCCTT	C/T	TACCGGGAGAACAAGCAGGGCTGGC
rs148657129	[Homo sapiens]	GCAGCCCCCTACTCCTACGACTGCAC	A/G	AAATACTGACGTGTCCCGGGACCTC
rs181606264	[Homo sapiens]	TTTCAAATTGATTTTTTTTAACAGAG	C/G	AAAGTGGCTATCTTTTTGTTTTGGG
rs181832476	[Homo sapiens]	TCTCACTCCTTCAGGGAAAGTGGGAA	A/G	AGGGGATCTGATTATTGAGGTGTGG
rs183102113	[Homo sapiens]	GTACAAATGTGTGGATTTGTAATCAG	A/G	CTATTTTGTTGTTGTTGTTGTTGTT
rs187760502	[Homo sapiens]	GGGCACGCTAGCCCCCAGCCGTCTGT	A/G	AAGAGCGCAGGTAACTTTAATTCGC
rs190852335	[Homo sapiens]	AAACCCCTCCAAAGGGACGCAGCCCA	A/G	CAAAATGAGTATTGATCTTAAAATC
rs191564827	[Homo sapiens]	GTGAAGACGGAGTCGCCGCGGAGGCC	C/G	GGGCGGCGGGGTCTTAGAGCCGACG
rs199772307	[Homo sapiens]	CTACCGGGAGAACAAGCAGGGCTGGC	A/G	GAACAGCATCCGCCACAACCTCTCG
rs199862001	[Homo sapiens]	CCCCATGGGCGTCTATTCCGGCCAC	C/T	CGGAGCAGTACAGCGCGGGGATGGG
rs199924880	[Homo sapiens]	CAAAAAGAAGGACGTGTCCAAGGAGA	A/G	GGAGGAGCGGGCCCACCTCAAGGAG
rs199935844	[Homo sapiens]	GCGGACGCCCCCAAGGAGGCCGAGAA	A/G	AAGGTGGTGATCAAGAGCGAGGCGG
rs199977519	[Homo sapiens]	TGCGGGGTCAGCTTGTTAGAGGGAAT	G/T	TCTACCTGGGAAAAGGGAGACGAGT
rs200039004	[Homo sapiens]	GGTCATCACCAAGGTGGAGACGCTGA	A/G	CCCCGAGAGCGCGCTGCAGGGCAGC
rs200237188	[Homo sapiens]	CGTTTCTGGGATCCCAGGAAACCCCT	C/T	CAAAGGGACGCAGCCCAACAAAATG
rs200301728	[Homo sapiens]	GGTGATCAAGAGCGAGGCGGCGTCCC	A/C	GGCGCTGCCGGTCATCACCAAGGTG
rs200316659	[Homo sapiens]	CCAAGGGCGCCCCGGCCACCCCCCA	C/T	CTAGCGGACGCCCCCAAGGAGGCCG
rs200408083	[Homo sapiens]	GCCCGGGGCCGCCGCGGCGCAGGCGG	C/G/T	CTCCTGGTATCTCAACCACAGCGGG
rs200483763	[Homo sapiens]	GGCCCACCTCAAGGAGCCGCCCCCGG	A/C	GGCGTCCAAGGGCGCCCCGGCCACC
rs200751941	[Homo sapiens]	CGCCCCCGGCGGCGTCCAAGGGCGCC	C/G/T	CGGCCACCCCCCACCTAGCGGACGC
rs200766961	[Homo sapiens]	CACCCCCCACCTAGCGGACGCCCCCA	A/T	GGAGGCCGAGAAGAAGGTGGTGATC
rs201027957	[Homo sapiens]	CAAGGAGAAGGAGGAGCGGGCCCACC	G/T	CAAGGAGCCGCCCCCGGCGGCGTCC
rs201189554	[Homo sapiens]	GAAGCCCGGCAAGGGCAGTTACTGGA	C/T	CCTGGACCCGGACTCCTACAACATG
rs201393006	[Homo sapiens]	CCCCATGGGCGTCTATTCCGGCCACC	A/C/G/T	GGAGCAGTACAGCGCGGGGATGGGC
rs201456476	[Homo sapiens]	CGCCCCGGCCACCCCCCACCTAGCGG	A/C	CGCCCCCAAGGAGGCCGAGAAGAAG
rs201526360	[Homo sapiens]	GAATAAATAATCAGTCCACAAATAAA	C/T	AAACTGTCCGGGATTCCTAGAGGGA
rs201833900	[Homo sapiens]	CAAGGTGCCCCGCGACGACAAGAAGC	A/C/T	CGGCAAGGGCAGTTACTGGACCCTG
rs201895173	[Homo sapiens]	CCCCCAAGGAGGCCGAGAAGAAGGTG	A/G	TGATCAAGAGCGAGGCGGCGTCCCC
rs201924901	[Homo sapiens]	TGTCCAAGGAGAAGGAGGAGCGGGCC	C/G	ACCTCAAGGAGCCGCCCCCGGCGGC
rs202085650	[Homo sapiens]	CAAGGAGAAGGAGGAGCGGGCCCAC	C/G	TCAAGGAGCCGCCCCCGGCGGCGTC
rs202170946	[Homo sapiens]	AACCACAGCGGGGACCTGAACCACCT	C/G	CCCGGCCACACGTTCGCGGCCCAGC
rs367759818	[Homo sapiens]	GGGCCGGACGCGCGGGCCTGGTGGT	A/G	CCGCCGCTGGCGCTGCCCTACGCCG
rs367861811	[Homo sapiens]	AAGAAGGACGTGTCCAAGGAGAAGGA	A/G	GAGCGGGCCCACCTCAAGGAGCCGC
rs367988229	[Homo sapiens]	CTGCCAGGAGCCCGGGGCCGCCCCT	C/G	CCGCTCCCCTCCTCTCCCCCTCTGG
rs368190981	[Homo sapiens]	GCAGCATGCAGGCGCGCTACTCCGTG	C/T	CCGACCCCAACGCCCTGGGAGTGGT
rs368769715	[Homo sapiens]	CCGCCTCTCTATCGCCACGCAGCCCC	C/G/T	TACTCCTACGACTGCACGAAATACT
rs369098719	[Homo sapiens]	CGGAGCAGTACAGCGCGGGGATGGGC	C/G	GCTCCTACGCGCCCTACCACCACCA
rs369622966	[Homo sapiens]	CTACGCGCCCTACCACCACCACCAGC	C/T	CGCGGCGCCTAAGGACCTGGTGAAG
rs370541542	[Homo sapiens]	AGAAGGACGTGTCCAAGGAGAAGGAG	A/C/G	AGCGGGCCCACCTCAAGGAGCCGCC
rs371100302	[Homo sapiens]	ACGCGCCCGAGAAGAAGATCACCTT	A/G	AACGGCATCTACCAGTTCATCATGG
rs371246110	[Homo sapiens]	GAGAAGAAGATCACCTTGAACGGCAT	C/G	TACCAGTTCATCATGGACCGCTTCC
rs371359613	[Homo sapiens]	GCCCGGGGCCGCCGCGGCGCAGGCG	A/G	CCTCCTGGTATCTCAACCACAGCGG
rs372749779	[Homo sapiens]	TAGCGGACGCCCCCAAGGAGGCCGA	A/G	AAGAAGGTGGTGATCAAGAGCGAGG
rs372781165	[Homo sapiens]	GGCGTCTATTCCGGCCACCCGGAGCA	A/G	TACAGCGCGGGGATGGGCCGCTCCT
rs373254213	[Homo sapiens]	TTAATTCGCCGCCCCGTTTCTGGGA	A/T	CCCAGGAAACCCCTCCAAAGGGACG
rs374000899	[Homo sapiens]	TCGCGCTCATCACCATGGCCATCCAG	A/T	ACGCGCCCGAGAAGAAGATCACCTT
rs375205036	[Homo sapiens]	AGCAGCATGCAGGCGCGCTACTCCGT	A/G	TCCGACCCCAACGCCCTGGGAGTGG
rs375372556	[Homo sapiens]	GGCGGCCTCCTGGTATCTCAACCACA	C/G/T	CGGGGACCTGAACCACCTCCCCGGC
rs375500879	[Homo sapiens]	AGAACAAGCAGGGCTGGCAGAACAGC	A/G	TCCGCCACAACCTCTCGCTCAACGA
rs375555433	[Homo sapiens]	TGCGGGCAGCTACGGCGGCATGGCCA	A/G	CCCCATGGGCGTCTATTCCGGCCAC
rs375618253	[Homo sapiens]	GGGAGAACAAGCAGGGCTGGCAGAA	C/T	AGCATCCGCCACAACCTCTCGCTCA
rs375697592	[Homo sapiens]	GATAGGTTATCCTTGACGACCCCGA	G/T	CCTGGAAACTCCCTGTTGATGATTA
rs375784716	[Homo sapiens]	GCCCGCGCAGCGCGGCCTCCACGCC	C/T	GCCGGCTCCCCCGACGGCTCGCTGC
rs376293282	[Homo sapiens]	AAGGGCAGTTACTGGACCCTGGACCC	A/G	GACTCCTACAACATGTTCGAGAACG
rs377033486	[Homo sapiens]	ATTGGCGCCGACTCCTCTCAGCTGC	C/T	GGGTGATTGGCTCAAAGTTCCGGGA
rs377509198	[Homo sapiens]	CCGAGAAGAAGATCACCTTGAACGGC	A/G	TCTACCAGTTCATCATGGACCGCTT
rs398102287	[Homo sapiens]	AATAAATAATCAGTCCACAAATAAAC	-/AAAC	TGTCCGGGATTCCTAGAGGGAAGGA
rs527515235	[Homo sapiens]	GCGCGCGCCTTCGAGCCAAGCCCCC	C/G	CGGAAAACAGGCTCGGGTTTCTCCT
rs528105097	[Homo sapiens]	AGGAGAAGGAGGAGCGGGCCCACCT	C/T	AAGGAGCCGCCCCCGGCGGCGTCCA
rs529286190	[Homo sapiens]	GCAGGAGGCAGGGACAGCGCCCTAG	G/T	GTCGGTGTTAGCGGCCGGCGCCGGC
rs529699952	[Homo sapiens]	GAAAAATGTCCCAGGATCATTGCTA	A/C	TTACAAGGTCTTTGGGAGAGATATT
rs529859117	[Homo sapiens]	TGGGTCCGCGGCCGCCCGCCTGCCC	A/G	CGCTGCCGCCGCCGGGTCCTGGAGC
rs530313870	[Homo sapiens]	CGGCGTCCAAGGGCGCCCCGGCCAC	C/T	CCCCACCTAGCGGACGCCCCCAAGG
rs530376696	[Homo sapiens]	CAGCAGCAAACTTTCCCCAACGTGC	A/G	GGAGATGTTCAACTCCCACCGGCTG
rs531191055	[Homo sapiens]	CAAAACTGCTCGCAGCGACGCGGAT	G/T	ATCTACCGAATTCCCCGCGAATTCG
rs531521421	[Homo sapiens]	GGGTTGTCTCAACATCCTTTTGCTG	A/G	GAATCGAATACGCAGCCGATGAACA
rs531587216	[Homo sapiens]	TCCACGCTTGGTGCCCGCGGTGCGC	A/G	GCGCTCATTGCGCGCGCCTTCGAGC
rs531999945	[Homo sapiens]	GGCCGGCGCTGCGCTTGCCCGGGGC	A/G	CGCCCTCCAGGATGCCGATCCGCCC
rs532518931	[Homo sapiens]	TCCTGCGCCCCTCCTCGCGCGGGCC	G/T	AGGGTCCACCTGGGTCCCCAGGCCG
rs532622899	[Homo sapiens]	GCCCTACAGATCCACGCCGCCTCTC	A/T	ATCGCCACGCAGCCCCCTACTCCTA
rs532727880	[Homo sapiens]	CAGGTAACTTTAATTCGCCGCCCCG	C/T	TTCTGGGATCCCAGGAAACCCCTCC
rs533621651	[Homo sapiens]	GCAGCCGATGAACAGCCAGGAAGGG	G/T	GCAAGGAAACCTGAAATACAAATGT
rs534580377	[Homo sapiens]	AAATGAGTATTGATCTTAAAATCCC	C/T	CTCCCCTACCAGGACGGCTGTGCTG
rs537083567	[Homo sapiens]	TGAGCTTTCAAAAGTTAAGTTATGG	A/G	CCAAATCCCATAGCGAGCCCCTAGT
rs538129582	[Homo sapiens]	TCTTCTGGGAGTGCGGGGTCAGCTT	A/G	TTAGAGGGAATTTCTACCTGGGAAA
rs538445419	[Homo sapiens]	TGTGGATTTGTAATCAGGCTATTTT	A/G	TTGTTGTTGTTGTTGTTCAGAGCCA
rs541175198	[Homo sapiens]	TCCAAAGGGACGCAGCCCAACAAAA	-/T	TGAGTATTGATCTTAAAATCCCCCT
rs541894945	[Homo sapiens]	ACCACCTCCCCGGCCACACGTTCGC	G/T	GCCCAGCAGCAAACTTTCCCCAACG
rs541956160	[Homo sapiens]	GACGCAAAAAAGAAACAAAACATGT	C/T	CACCAACCTTTTCTCAGACCCGGGA
rs543145239	[Homo sapiens]	CTACCTTCCCCTCTATGCACTCCGC	C/T	GCCTGGCTCCTCGGCGGGGAGCGAG
rs543303165	[Homo sapiens]	TGGACCCTGGACCCGGACTCCTACA	A/G	CATGTTCGAGAACGGCAGCTTCCTG
rs544514342	[Homo sapiens]	CCTGCCGAATAATATCATCCCGAAG	A/G	GATCTTGAACCGTTTGCAATCAACC
rs545598387	[Homo sapiens]	GGACGTGTCCAAGGAGAAGGAGGAG	C/T	GGGCCCACCTCAAGGAGCCGCCCCC
rs546339644	[Homo sapiens]	TGTGTGGATTTGTAATCAGGCTATT	-/TTG	TTGTTGTTGTTGTTGTTGTTCAGAG
rs546712201	[Homo sapiens]	CCGAGGAAAGTAAAAACTCGCTTTC	A/T	GCAAGAAGACTTTTGAAACTTTTCC
rs547153805	[Homo sapiens]	CGGGTTTCTCCTCGCAGGGCCCAGG	A/G	ACTCGGCTCTGCCTGGCCCGGGTGG
rs548301313	[Homo sapiens]	GAGTATTGATCTTAAAATCCCCCTC	C/T	CCTACCAGGACGGCTGTGCTGTGCT
rs549326433	[Homo sapiens]	CAGGAACTCGGCTCTGCCTGGCCCG	C/G	GTGGGTCGCTGCATTGTCCCGGTCT
rs549442326	[Homo sapiens]	AGCGAGGAGCGGGGCCGGCGCTGCG	C/T	TTGCCCGGGGCGCGCCCTCCAGGAT
rs550350665	[Homo sapiens]	CGCCCCGGCCACCCCCCACCTAGCG	A/G	ACGCCCCCAAGGAGGCCGAGAAGAA
rs551769143	[Homo sapiens]	GATTTTTTTTAACAGAGGAAAGTGG	C/T	TATCTTTTTGTTTTGGGCATGTGGG
rs552194558	[Homo sapiens]	CGCCGCCGCCCGCGCACCCTCGCCC	C/G	GGAGGCTGCCAGGAGCCCGGGGCCG
rs553974539	[Homo sapiens]	ACCCTTTTCCCCAAACCCCACAAAA	A/C	TGCTCGCAGCGACGCGGATGATCTA
rs554431582	[Homo sapiens]	CGTCCCCGGCGCTGCCGGTCATCAC	C/G	AAGGTGGAGACGCTGAGCCCCGAGA
rs555999887	[Homo sapiens]	CAGCCGATGAACAGCCAGGAAGGGT	A/G	CAAGGAAACCTGAAATACAAATGTT
rs556685640	[Homo sapiens]	TGGCCAGCCCCATGGGCGTCTATTC	C/T	GGCCACCCGGAGCAGTACAGCGCGG
rs556724251	[Homo sapiens]	CTGCCGGGTGATTGGCTCAAAGTTC	A/C	GGGAGGGGGCGTGGCCCGAGGAAAG
rs557547346	[Homo sapiens]	GAAGCGAAGAGGCCTGGTGGGTTGT	C/T	TCAACATCCTTTTGCTGAGAATCGA
rs558024034	[Homo sapiens]	TATCATCCCGAAGGGATCTTGAACC	A/G	TTTGCAATCAACCGCTCACCCAGTC
rs558443396	[Homo sapiens]	CTTGTTAGAGGGAATTTCTACCTGG	A/G	AAAAGGGAGACGAGTTTCGAAGCTG
rs560750632	[Homo sapiens]	TTCATCACTCATTAATAAGAAAAAT	A/G	TCCCAGGATCATTGCTACTTACAAG
rs561615943	[Homo sapiens]	CTCGGCGGGGAGCGAGGGAAACTCA	A/C/G	TTTGTAGGGTTTACCTCTAAAACCT
rs561632589	[Homo sapiens]	CCGGGAGCAGAGAGCGGGCACGCTA	G/T	CCCCCAGCCGTCTGTGAAGAGCGCA
rs562840116	[Homo sapiens]	TGCCTGGCTCCTCGGCGGGGAGCGA	A/C/G	GGAAACTCAGTTTGTAGGGTTTACC
rs563038940	[Homo sapiens]	ACCCGGACTCCTACAACATGTTCGA	A/G	AACGGCAGCTTCCTGCGGCGCCGGC
rs563075497	[Homo sapiens]	GGAGCGGGGCCGGCGCTGCGCTTGC	A/C	CGGGGCGCGCCCTCCAGGATGCCGA
rs563877542	[Homo sapiens]	GGATTGAGAACTCGACCCTCGGGGA	A/G	TCCCAGGTGAGTGGCAATGCCAGCT
rs563878011	[Homo sapiens]	GGAGACGAGTTTCGAAGCTGAAGTT	C/G	GTAGGCTGCGAGTGTCCACGCGGGA
rs565212405	[Homo sapiens]	ACCTCTAAAACCTCGATAGGTTATC	A/C	TTGACGACCCCGAGCCTGGAAACTC
rs565552629	[Homo sapiens]	CAGGAGCCCGGGGCCGCCCCTCCCG	C/T	TCCCCTCCTCTCCCCCTCTGGCTCT
rs567134487	[Homo sapiens]	ACCAGCAACTTCCAAAATTCTGCCC	C/G	TGTTTAGCCTTGTTAAAGGGGTGTC
rs569280918	[Homo sapiens]	TAATCCATTCTATTTTATATTTCAA	A/G	TTGATTTTTTTTAACAGAGGAAAGT
rs569585878	[Homo sapiens]	AGGGTGCAAGGAAACCTGAAATACA	A/T	ATGTTCTCCCTGAAGCCCTCTTCCC
rs570704778	[Homo sapiens]	CTATAGATAATATATGTGCTGTGTG	G/T	AATTTTAAATTTCTCCAACCGTGCT
rs571250741	[Homo sapiens]	GGGTCGCTGCATTGTCCCGGTCTTC	C/T	GGGAGTGCGGGGTCAGCTTGTTAGA
rs571421025	[Homo sapiens]	ATACGCAGCCGATGAACAGCCAGGA	A/G	GGGTGCAAGGAAACCTGAAATACAA
rs571945887	[Homo sapiens]	TCATAAAATAAATTTTAATAAGATA	C/T	AACTTTTTAAAAAGTTTTCAAGTGA
rs572257242	[Homo sapiens]	CCTCGGGGCTGCCGATTCGCTGGGG	A/G	CTTGGAGAGCCTCCTGCGCCCCTCC
rs574302962	[Homo sapiens]	TTCCTGCGCTCCTCGCCCCGATTGG	C/T	GCCGACTCCTCTCAGCTGCCGGGTG
rs575361882	[Homo sapiens]	AACTCACCCTACCCACCCAACAAAA	C/G	AAAAAAAAGGCTGAAATATAGAAAA
rs575574333	[Homo sapiens]	CCAGGTCTGCCTGCCGAATAATATC	A/C	TCCCGAAGGGATCTTGAACCGTTTG
rs576674766	[Homo sapiens]	CCCAGGTGAGTGGCAATGCCAGCTG	C/T	CAGCTGCCCTACAGATCCACGCCGC
rs576985171	[Homo sapiens]	GGAAGGAGAAATCCTTGAAGGAGAT	-/C	CAAGTCGCTCCAGGTCTGCCTGCCG
rs576988174	[Homo sapiens]	GCCACCACCACCAGCACCACGGCCA	C/T	CACCACCCGCAGGCGCCGCCGCCCC
rs577506240	[Homo sapiens]	CCCCGATTGGCGCCGACTCCTCTCA	A/G	CTGCCGGGTGATTGGCTCAAAGTTC
rs577623047	[Homo sapiens]	TGTGTAATTTTAAATTTCTCCAACC	C/G	TGCTGTACAAATGTGTGGATTTGTA
rs577683266	[Homo sapiens]	TTCTCCTCGCAGGGCCCAGGAACTC	A/G	GCTCTGCCTGGCCCGGGTGGGTCGC
rs578141253	[Homo sapiens]	GAACCGTTTGCAATCAACCGCTCAC	C/T	CAGTCTTCCCACGGAGCGCGCTCCC
rs745358132	[Homo sapiens]	GCGAGCGATGAGCCTGTACACCGGG	A/G	CCGAGCGGCCGGCGCACATGTGCGT
rs745434990	[Homo sapiens]	CTGCGAACGTCGCCGCCGGGCGGAG	A/G	GCTGAGCCCGGGGGCCGGACGCGCG
rs745506389	[Homo sapiens]	AGCAGCATGCAGGCGCGCTACTCCG	A/T	GTCCGACCCCAACGCCCTGGGAGTG
rs745779118	[Homo sapiens]	CTTCAAAAAGAAGGACGTGTCCAAG	A/G	AGAAGGAGGAGCGGGCCCACCTCAA
rs745941728	[Homo sapiens]	CGAGCCTGGAAACTCCCTGTTGATG	-/ATTA	ATTATTTGATTAAATAAGTATAACA
rs746013945	[Homo sapiens]	GGCCCACCTCAAGGAGCCGCCCCCG	A/G	CGGCGTCCAAGGGCGCCCCGGCCAC
rs746020712	[Homo sapiens]	CGGCCTCCTGGTATCTCAACCACAG	C/G	GGGGACCTGAACCACCTCCCCGGCC
rs746195395	[Homo sapiens]	GAGCAGTACAGCGCGGGGATGGGCC	G/T	CTCCTACGCGCCCTACCACCACCAC
rs746350203	[Homo sapiens]	GAGCGCAGGTAACTTTAATTCGCCG	A/C	CCCGTTTCTGGGATCCCAGGAAACC
rs746609885	[Homo sapiens]	GCGCAGGTAACTTTAATTCGCCGCC	C/G	CGTTTCTGGGATCCCAGGAAACCCC
rs746615192	[Homo sapiens]	CTTCAGCGTGGAGAACATCATGACC	C/T	TGCGAACGTCGCCGCCGGGCGGAGA
rs746977797	[Homo sapiens]	CCGCCTCTCTATCGCCACGCAGCCC	C/G	CTACTCCTACGACTGCACGAAATAC
rs747011789	[Homo sapiens]	CTGCGGCGCCGGCGGCGCTTCAAAA	A/G	GAAGGACGTGTCCAAGGAGAAGGAG
rs747115659	[Homo sapiens]	TCAACGAGTGCTTCGTCAAGGTGCC	C/T	CGCGACGACAAGAAGCCCGGCAAGG
rs747371262	[Homo sapiens]	GCAGGCGGCCTCCTGGTATCTCAAC	C/T	ACAGCGGGGACCTGAACCACCTCCC
rs747439511	[Homo sapiens]	CCGAGCGGCCCCACGTCGCCCCTGA	C/G	CGCTCTCAACCTCGCCGCCGGCCAG
rs747494903	[Homo sapiens]	TTACTACCGGGCTGCGGGCAGCTAC	A/G/T	GCGGCATGGCCAGCCCCATGGGCGT
rs747725530	[Homo sapiens]	CCACCCGGAGCAGTACAGCGCGGGG	A/G	TGGGCCGCTCCTACGCGCCCTACCA
rs747819833	[Homo sapiens]	GCCGCCCCCGGCGGCGTCCAAGGGC	G/T	CCCCGGCCACCCCCCACCTAGCGGA
rs747864943	[Homo sapiens]	TGGGCCACGGGAAACGTCCACGCTT	A/G	GTGCCCGCGGTGCGCGGCGCTCATT
rs747967358	[Homo sapiens]	CACCAACCTTTTCTCAGACCCGGGA	A/G	CAGAGAGCGGGCACGCTAGCCCCCA
rs748182598	[Homo sapiens]	CCATGGCCATCCAGAACGCGCCCGA	A/G	AAGAAGATCACCTTGAACGGCATCT
rs748321311	[Homo sapiens]	ACGCCGCCTCTCTATCGCCACGCAG	A/C	CCCCTACTCCTACGACTGCACGAAA
rs748344148	[Homo sapiens]	AGAACAGCATCCGCCACAACCTCTC	A/C/G	CTCAACGAGTGCTTCGTCAAGGTGC
rs748779213	[Homo sapiens]	GCGAGCAGAATTACTACCGGGCTGC	A/G	GGCAGCTACGGCGGCATGGCCAGCC
rs748819139	[Homo sapiens]	GCGCGCTACTCCGTGTCCGACCCCA	A/G	CGCCCTGGGAGTGGTGCCCTACCTG
rs748990709	[Homo sapiens]	AAGGAGCCGCCCCCGGCGGCGTCCA	A/G	GGGCGCCCCGGCCACCCCCCACCTA
rs749334416	[Homo sapiens]	GCGGGAGATGTTCAACTCCCACCGG	C/T	TGGGGATTGAGAACTCGACCCTCGG
rs749460784	[Homo sapiens]	ACAGATCCACGCCGCCTCTCTATCG	C/G	CACGCAGCCCCCTACTCCTACGACT
rs749722544	[Homo sapiens]	CTCATCACCATGGCCATCCAGAACG	C/T	GCCCGAGAAGAAGATCACCTTGAAC
rs750000452	[Homo sapiens]	CCCAGCCGACGCCGCAGCCCGGGGC	C/T	GCCGCGGCGCAGGCGGCCTCCTGGT
rs750245338	[Homo sapiens]	GAGCGAGCAGAATTACTACCGGGCT	C/G	CGGGCAGCTACGGCGGCATGGCCAG
rs750515811	[Homo sapiens]	CCCGGCCACCCCCCACCTAGCGGAC	G/T	CCCCCAAGGAGGCCGAGAAGAAGGT
rs750746606	[Homo sapiens]	CAGCCCGCGCAGCGCGGCCTCCACG	-/CCCGCCGGCTCC	CCCGACGGCTCGCTGCCGGAGCACC
rs750820991	[Homo sapiens]	AGGACGGCTGTGCTGTGCTCGACCT	C/G	AGCTTTCAAAAGTTAAGTTATGGAC
rs750865152	[Homo sapiens]	AGCTACATCGCGCTCATCACCATGG	C/G	CATCCAGAACGCGCCCGAGAAGAAG
rs750901158	[Homo sapiens]	CGCAGCCCCCTACTCCTACGACTGC	A/G	CGAAATACTGACGTGTCCCGGGACC
rs751140878	[Homo sapiens]	TGGACCGCTTCCCCTTCTACCGGGA	C/G	AACAAGCAGGGCTGGCAGAACAGCA
rs751297772	[Homo sapiens]	TCTCGGAAGCAGCATGCAGGCGCGC	C/T	ACTCCGTGTCCGACCCCAACGCCCT
rs751340831	[Homo sapiens]	CCCCCGCCGGCTCCCCAGCCCCAGC	C/T	GACGCCGCAGCCCGGGGCCGCCGCG
rs751359203	[Homo sapiens]	GCAGCATGCGAGCGATGAGCCTGTA	C/T	ACCGGGGCCGAGCGGCCGGCGCACA
rs751530889	[Homo sapiens]	TGCCCTACCTGAGCGAGCAGAATTA	C/T	TACCGGGCTGCGGGCAGCTACGGCG
rs751774927	[Homo sapiens]	CGGGCCCACCTCAAGGAGCCGCCCC	A/C/T	GGCGGCGTCCAAGGGCGCCCCGGCC
rs751882462	[Homo sapiens]	GCGCCCCGGCCACCCCCCACCTAGC	A/G	GACGCCCCCAAGGAGGCCGAGAAGA
rs751940772	[Homo sapiens]	ACCAGCCCGCGGCGCCTAAGGACCT	A/G	GTGAAGCCGCCCTACAGCTACATCG
rs751964046	[Homo sapiens]	GGCCCAGCAGCAAACTTTCCCCAAC	A/G	TGCGGGAGATGTTCAACTCCCACCG
rs752149398	[Homo sapiens]	CGCCGCCGCCCCCGCCGGCTCCCCA	-/GCCCCAGCCGAC	GCCGCAGCCCGGGGCCGCCGCGGCG
rs752256878	[Homo sapiens]	GGCAATGCCAGCTGCCAGCTGCCCT	A/G	CAGATCCACGCCGCCTCTCTATCGC
rs752429537	[Homo sapiens]	CTTGAACGGCATCTACCAGTTCATC	A/G	TGGACCGCTTCCCCTTCTACCGGGA
rs752469815	[Homo sapiens]	TCCCCCGACGGCTCGCTGCCGGAGC	A/G	CCACGCCGCGGCGCCCAACGGGCTG
rs752592638	[Homo sapiens]	GGCCTGGAGGCCGGGGCCGCCGGGG	A/G	CTACCAGTGCAGCATGCGAGCGATG
rs752755575	[Homo sapiens]	CAACGCCCTGGGAGTGGTGCCCTAC	C/T	TGAGCGAGCAGAATTACTACCGGGC
rs752945180	[Homo sapiens]	GAGCGGGCCCACCTCAAGGAGCCGC	A/C	CCCGGCGGCGTCCAAGGGCGCCCCG
rs753379457	[Homo sapiens]	ACACGTTCGCGGCCCAGCAGCAAAC	C/T	TTCCCCAACGTGCGGGAGATGTTCA
rs753504239	[Homo sapiens]	ACCCTCGGGGAGTCCCAGGTGAGTG	A/G	CAATGCCAGCTGCCAGCTGCCCTAC
rs753722640	[Homo sapiens]	CCGCGGCGCCTAAGGACCTGGTGAA	A/G	CCGCCCTACAGCTACATCGCGCTCA
rs754147232	[Homo sapiens]	AACAAGCAGGGCTGGCAGAACAGCA	C/T	CCGCCACAACCTCTCGCTCAACGAG
rs754563345	[Homo sapiens]	GAGCAGAATTACTACCGGGCTGCGG	A/G	CAGCTACGGCGGCATGGCCAGCCCC
rs754578087	[Homo sapiens]	GTTCGCGGCCCAGCAGCAAACTTTC	C/T	CCAACGTGCGGGAGATGTTCAACTC
rs754671977	[Homo sapiens]	CGGCGCCTAAGGACCTGGTGAAGCC	A/G	CCCTACAGCTACATCGCGCTCATCA
rs754723219	[Homo sapiens]	TTCCGGCCACCCGGAGCAGTACAGC	A/G	CGGGGATGGGCCGCTCCTACGCGCC
rs754888314	[Homo sapiens]	ACCTAGCGGACGCCCCCAAGGAGGC	C/G	GAGAAGAAGGTGGTGATCAAGAGCG
rs754943026	[Homo sapiens]	CCGCGCAGCGCGGCCTCCACGCCCG	A/C	CGGCTCCCCCGACGGCTCGCTGCCG
rs755065318	[Homo sapiens]	CTCGACCCTCGGGGAGTCCCAGGTG	-/AGTGGC	AGTGGCAATGCCAGCTGCCAGCTGC
rs755203127	[Homo sapiens]	CAGATCCACGCCGCCTCTCTATCGC	C/T	ACGCAGCCCCCTACTCCTACGACTG
rs755362690	[Homo sapiens]	GCTGGCAGAACAGCATCCGCCACAA	C/T	CTCTCGCTCAACGAGTGCTTCGTCA
rs755617186	[Homo sapiens]	GAGCGATGAGCCTGTACACCGGGGC	C/T	GAGCGGCCGGCGCACATGTGCGTCC
rs755791847	[Homo sapiens]	AGCGAGCAGAATTACTACCGGGCTG	C/G/T	GGGCAGCTACGGCGGCATGGCCAGC
rs755810324	[Homo sapiens]	CGCAGCCCGGGGCCGCCGCGGCGCA	A/G	GCGGCCTCCTGGTATCTCAACCACA
rs755904445	[Homo sapiens]	CTCTTTTTCTGGGCTCAGCGGGGCA	-/GCCGCTCGGACCCCGGCGCGCTGACCCTCGGGGCT	GCCGATTCGCTGGGGGCTTGGAGAG
rs756231367	[Homo sapiens]	CATTGCGCGCGCCTTCGAGCCAAGC	C/T	CCCGCGGAAAACAGGCTCGGGTTTC
rs756307803	[Homo sapiens]	CCGGCCACCCCCCACCTAGCGGACG	A/C	CCCCAAGGAGGCCGAGAAGAAGGTG
rs756695162	[Homo sapiens]	TCGCGCTCATCACCATGGCCATCCA	C/G	AACGCGCCCGAGAAGAAGATCACCT
rs756928540	[Homo sapiens]	CAGCATGCGAGCGATGAGCCTGTAC	A/T	CCGGGGCCGAGCGGCCGGCGCACAT
rs757049978	[Homo sapiens]	CGGCTCCCCAGCCCCAGCCGACGCC	G/T	CAGCCCGGGGCCGCCGCGGCGCAGG
rs757068832	[Homo sapiens]	GGAAGCAGCATGCAGGCGCGCTACT	C/G	CGTGTCCGACCCCAACGCCCTGGGA
rs757226662	[Homo sapiens]	GCCCTACCTGAGCGAGCAGAATTAC	C/T	ACCGGGCTGCGGGCAGCTACGGCGG
rs757389047	[Homo sapiens]	GGCGCCGGCGGCGCTTCAAAAAGAA	A/G	GACGTGTCCAAGGAGAAGGAGGAGC
rs757439530	[Homo sapiens]	CCCCGCGAATTCGGAGGATTAAGTT	-/GTCA	GTCAGCACGTTGCTACCTTCCCCTC
rs757444218	[Homo sapiens]	ACCCAGTCTTCCCACGGAGCGCGCT	C/T	CCTAACTCACCCTACCCACCCAACA
rs757701540	[Homo sapiens]	GCCAGCTGCCCTACAGATCCACGCC	A/G	CCTCTCTATCGCCACGCAGCCCCCT
rs757770769	[Homo sapiens]	CGGAGCAGTACAGCGCGGGGATGGG	C/T	CGCTCCTACGCGCCCTACCACCACC
rs758005564	[Homo sapiens]	CGCCCTACAGCTACATCGCGCTCAT	C/T	ACCATGGCCATCCAGAACGCGCCCG
rs758231887	[Homo sapiens]	GGCTCGCTGCCGGAGCACCACGCCG	A/C	GGCGCCCAACGGGCTGCCTGGCTTC
rs758350310	[Homo sapiens]	GCCGTCTCGGAAGCAGCATGCAGGC	C/G	CGCTACTCCGTGTCCGACCCCAACG
rs758354851	[Homo sapiens]	AGGCCGGGGCCGCCGGGGGCTACCA	G/T	TGCAGCATGCGAGCGATGAGCCTGT
rs758381531	[Homo sapiens]	CTATTTTGTTGTTGTTGTTGTTGTT	C/T	AGAGCCATTAATATAATATTTAAAG
rs758480988	[Homo sapiens]	ATGTTCGAGAACGGCAGCTTCCTGC	A/G	GCGCCGGCGGCGCTTCAAAAAGAAG
rs758812819	[Homo sapiens]	AGCGGGCCCACCTCAAGGAGCCGCC	C/G	CCGGCGGCGTCCAAGGGCGCCCCGG
rs758855849	[Homo sapiens]	AGCCCGGGGGCCGGACGCGCGGGCC	-/TGG	TGGTGGTGCCGCCGCTGGCGCTGCC
rs758886097	[Homo sapiens]	CATCGCGCTCATCACCATGGCCATC	A/C	AGAACGCGCCCGAGAAGAAGATCAC
rs758964697	[Homo sapiens]	GCGCAGGCGGCCTCCTGGTATCTCA	A/G	CCACAGCGGGGACCTGAACCACCTC
rs759051380	[Homo sapiens]	CATCCAGGAGAGGCCCTGCCATTCC	A/G	ATCCAGCGCGTTTGCTTTGAATCCA
rs759175551	[Homo sapiens]	ACAAAATGAGTATTGATCTTAAAAT	C/T	CCCCTCCCCTACCAGGACGGCTGTG
rs759198789	[Homo sapiens]	CTCTCTATCGCCACGCAGCCCCCTA	C/T	TCCTACGACTGCACGAAATACTGAC
rs759364638	[Homo sapiens]	GTCAAGGTGCCCCGCGACGACAAGA	A/G	GCCCGGCAAGGGCAGTTACTGGACC
rs759417459	[Homo sapiens]	AGAACGCGCCCGAGAAGAAGATCAC	C/T	TTGAACGGCATCTACCAGTTCATCA
rs759586263	[Homo sapiens]	GCTCAGGGCCTGGAGGCCGGGGCCG	C/G	CGGGGGCTACCAGTGCAGCATGCGA
rs759640352	[Homo sapiens]	TCGGAGGATTAAGTTGTCAGTCAGC	A/T	CGTTGCTACCTTCCCCTCTATGCAC
rs759789509	[Homo sapiens]	TCCGACCCCAACGCCCTGGGAGTGG	C/T	GCCCTACCTGAGCGAGCAGAATTAC
rs759834655	[Homo sapiens]	CGCTCTCAACCTCGCCGCCGGCCAG	C/G	AGGGCGCGCTCGCCGCCACGGGCCA
rs760156642	[Homo sapiens]	CAAGGAAACCTGAAATACAAATGTT	C/G	TCCCTGAAGCCCTCTTCCCTGCCCA
rs760231596	[Homo sapiens]	AACCTCGATAGGTTATCCTTGACGA	C/T	CCCGAGCCTGGAAACTCCCTGTTGA
rs760244407	[Homo sapiens]	CGGCCACACGTTCGCGGCCCAGCAG	A/C	AAACTTTCCCCAACGTGCGGGAGAT
rs760260579	[Homo sapiens]	AATCTAATTATTCGCTTCATCACTC	-/ATT	AATAAGAAAAATGTCCCAGGATCAT
rs760599635	[Homo sapiens]	GGGGATTGAGAACTCGACCCTCGGG	G/T	AGTCCCAGGTGAGTGGCAATGCCAG
rs760703639	[Homo sapiens]	CGCGCCCTACCACCACCACCAGCCC	A/G	CGGCGCCTAAGGACCTGGTGAAGCC
rs760823131	[Homo sapiens]	GGACGGCTGTGCTGTGCTCGACCTG	A/G	GCTTTCAAAAGTTAAGTTATGGACC
rs760918154	[Homo sapiens]	GCCGCCGCGCCGCCCGCCGCCTACG	A/G	CCAGCCGTGCGCTCAGGGCCTGGAG
rs761004935	[Homo sapiens]	CCCCGAGAGCGCGCTGCAGGGCAGC	A/C	CGCGCAGCGCGGCCTCCACGCCCGC
rs761078483	[Homo sapiens]	CTCCGTGTCCGACCCCAACGCCCTG	A/G	GAGTGGTGCCCTACCTGAGCGAGCA
rs761192494	[Homo sapiens]	TGTCCAAGGAGAAGGAGGAGCGGGC	C/T	CACCTCAAGGAGCCGCCCCCGGCGG
rs761402501	[Homo sapiens]	GCCCGGCAAGGGCAGTTACTGGACC	C/T	TGGACCCGGACTCCTACAACATGTT
rs761593151	[Homo sapiens]	TCAACTCCCACCGGCTGGGGATTGA	G/T	AACTCGACCCTCGGGGAGTCCCAGG
rs761837862	[Homo sapiens]	GGGGACCTGAACCACCTCCCCGGCC	A/T	CACGTTCGCGGCCCAGCAGCAAACT
rs761890099	[Homo sapiens]	GCTCCTACGCGCCCTACCACCACCA	C/G	CAGCCCGCGGCGCCTAAGGACCTGG
rs762046761	[Homo sapiens]	AATTAGGAAATCTAATTATTCGCTT	C/T	ATCACTCATTAATAAGAAAAATGTC
rs762234991	[Homo sapiens]	CCGGACGCGCGGGCCTGGTGGTGCC	G/T	CCGCTGGCGCTGCCCTACGCCGCCG
rs762323283	[Homo sapiens]	GCTGCCGGTCATCACCAAGGTGGAG	A/G/T	CGCTGAGCCCCGAGAGCGCGCTGCA
rs762735481	[Homo sapiens]	ACCAGTTCATCATGGACCGCTTCCC	C/T	TTCTACCGGGAGAACAAGCAGGGCT
rs762809790	[Homo sapiens]	CGCCGCCCCCGCCGGCTCCCCAGCC	C/G	CAGCCGACGCCGCAGCCCGGGGCCG
rs762956420	[Homo sapiens]	CCTGGGAGTGGTGCCCTACCTGAGC	A/G	AGCAGAATTACTACCGGGCTGCGGG
rs763049971	[Homo sapiens]	GGCAGCTACGGCGGCATGGCCAGCC	A/C	CATGGGCGTCTATTCCGGCCACCCG
rs763355294	[Homo sapiens]	CAAGTCGCTCCAGGTCTGCCTGCCG	-/AAT	AATATCATCCCGAAGGGATCTTGAA
rs763401027	[Homo sapiens]	GTCCAAGGGCGCCCCGGCCACCCCC	C/T	ACCTAGCGGACGCCCCCAAGGAGGC
rs763459418	[Homo sapiens]	GAAGGTGGTGATCAAGAGCGAGGCG	G/T	CGTCCCCGGCGCTGCCGGTCATCAC
rs763490810	[Homo sapiens]	CATCATGGACCGCTTCCCCTTCTAC	C/T	GGGAGAACAAGCAGGGCTGGCAGAA
rs763817998	[Homo sapiens]	GGGCTACCAGTGCAGCATGCGAGCG	A/T	TGAGCCTGTACACCGGGGCCGAGCG
rs763971152	[Homo sapiens]	GTGCCCTACCTGAGCGAGCAGAATT	A/T	CTACCGGGCTGCGGGCAGCTACGGC
rs764085366	[Homo sapiens]	CGCCCCCGCCGGCTCCCCAGCCCCA	A/G	CCGACGCCGCAGCCCGGGGCCGCCG
rs764129123	[Homo sapiens]	CGGCATGGCCAGCCCCATGGGCGTC	C/T	ATTCCGGCCACCCGGAGCAGTACAG
rs764181783	[Homo sapiens]	GCGGGCCCACCTCAAGGAGCCGCCC	C/G	CGGCGGCGTCCAAGGGCGCCCCGGC
rs764453295	[Homo sapiens]	TGCCATTCCAATCCAGCGCGTTTGC	C/T	TTGAATCCATTACACCTGGGCCCCC
rs764469563	[Homo sapiens]	GGCGCCCCGGCCACCCCCCACCTAG	C/T	GGACGCCCCCAAGGAGGCCGAGAAG
rs764503350	[Homo sapiens]	GAATAATATCATCCCGAAGGGATCT	G/T	GAACCGTTTGCAATCAACCGCTCAC
rs764783770	[Homo sapiens]	GTGGCAATGCCAGCTGCCAGCTGCC	C/T	TACAGATCCACGCCGCCTCTCTATC
rs764933050	[Homo sapiens]	AGATCACCTTGAACGGCATCTACCA	G/T	TTCATCATGGACCGCTTCCCCTTCT
rs764985786	[Homo sapiens]	CTAAGGACCTGGTGAAGCCGCCCTA	C/T	AGCTACATCGCGCTCATCACCATGG
rs765008014	[Homo sapiens]	ATCGCCACGCAGCCCCCTACTCCTA	C/T	GACTGCACGAAATACTGACGTGTCC
rs765183091	[Homo sapiens]	ACCACGGCCACCACCACCCGCAGGC	A/G	CCGCCGCCCCCGCCGGCTCCCCAGC
rs765191974	[Homo sapiens]	AGGGCCTGGAGGCCGGGGCCGCCGG	A/G	GGCTACCAGTGCAGCATGCGAGCGA
rs765439367	[Homo sapiens]	TCCCCTCTATGCACTCCGCTGCCTG	C/G	CTCCTCGGCGGGGAGCGAGGGAAAC
rs765443999	[Homo sapiens]	ACCCCAACGCCCTGGGAGTGGTGCC	C/G	TACCTGAGCGAGCAGAATTACTACC
rs765569542	[Homo sapiens]	TGGACCCGGACTCCTACAACATGTT	C/T	GAGAACGGCAGCTTCCTGCGGCGCC
rs765569967	[Homo sapiens]	CTACCTGAGCGAGCAGAATTACTAC	-/CGGGCTG	CGGGCTGCGGGCAGCTACGGCGGCA
rs765735196	[Homo sapiens]	GAAGGAGGAGCGGGCCCACCTCAAG	A/G	AGCCGCCCCCGGCGGCGTCCAAGGG
rs765835540	[Homo sapiens]	TAGCCTTGTTAAAGGGGTGTCTCAC	A/T	CCTTCAGGGAAAGTGGGAAAAGGGG
rs766012007	[Homo sapiens]	CCATGGGCGTCTATTCCGGCCACCC	C/G	GAGCAGTACAGCGCGGGGATGGGCC
rs766061847	[Homo sapiens]	ACCACCACCACCAGCCCGCGGCGCC	G/T	AAGGACCTGGTGAAGCCGCCCTACA
rs766101728	[Homo sapiens]	CTCGACCCTCGGGGAGTCCCAGGTG	A/G	GTGGCAATGCCAGCTGCCAGCTGCC
rs766196802	[Homo sapiens]	GCCACACGTTCGCGGCCCAGCAGCA	A/G	ACTTTCCCCAACGTGCGGGAGATGT
rs766428637	[Homo sapiens]	CAGGGCAGCCCGCGCAGCGCGGCCT	C/G	CACGCCCGCCGGCTCCCCCGACGGC
rs766581061	[Homo sapiens]	AGCCGTGCGCTCAGGGCCTGGAGGC	C/T	GGGGCCGCCGGGGGCTACCAGTGCA
rs766670511	[Homo sapiens]	GCCCCCTACTCCTACGACTGCACGA	A/C	ATACTGACGTGTCCCGGGACCTCCC
rs766826259	[Homo sapiens]	CGGCAAGGGCAGTTACTGGACCCTG	C/G	ACCCGGACTCCTACAACATGTTCGA
rs767164459	[Homo sapiens]	CCCAGCCCCAGCCGACGCCGCAGCC	A/C	GGGGCCGCCGCGGCGCAGGCGGCCT
rs767728946	[Homo sapiens]	AGTATTGATCTTAAAATCCCCCTCC	C/T	CTACCAGGACGGCTGTGCTGTGCTC
rs768532058	[Homo sapiens]	GGAGCCGCCCCCGGCGGCGTCCAAG	A/G	GCGCCCCGGCCACCCCCCACCTAGC
rs768556399	[Homo sapiens]	CACAGCGGGGACCTGAACCACCTCC	C/G	CGGCCACACGTTCGCGGCCCAGCAG
rs768679048	[Homo sapiens]	GAGATGTTCAACTCCCACCGGCTGG	A/G	GATTGAGAACTCGACCCTCGGGGAG
rs768803682	[Homo sapiens]	TCACCATGGCCATCCAGAACGCGCC	C/G	GAGAAGAAGATCACCTTGAACGGCA
rs768926360	[Homo sapiens]	GGATGGGCCGCTCCTACGCGCCCTA	C/T	CACCACCACCAGCCCGCGGCGCCTA
rs769046093	[Homo sapiens]	GATCAAGAGCGAGGCGGCGTCCCCG	A/G	CGCTGCCGGTCATCACCAAGGTGGA
rs769190596	[Homo sapiens]	GCCGGGCGGAGAGCTGAGCCCGGGG	A/G	CCGGACGCGCGGGCCTGGTGGTGCC
rs769202649	[Homo sapiens]	AAAATGAGTATTGATCTTAAAATCC	C/T	CCTCCCCTACCAGGACGGCTGTGCT
rs769989399	[Homo sapiens]	TCCCCAACGTGCGGGAGATGTTCAA	C/G	TCCCACCGGCTGGGGATTGAGAACT
rs770000954	[Homo sapiens]	GGGCTGCGGGCAGCTACGGCGGCAT	A/G	GCCAGCCCCATGGGCGTCTATTCCG
rs770009370	[Homo sapiens]	GCCTCCTGGTATCTCAACCACAGCG	A/G	GGACCTGAACCACCTCCCCGGCCAC
rs770503079	[Homo sapiens]	ACATCATGACCCTGCGAACGTCGCC	A/G	CCGGGCGGAGAGCTGAGCCCGGGGG
rs770715665	[Homo sapiens]	ACGAGTGCTTCGTCAAGGTGCCCCG	A/C/T	GACGACAAGAAGCCCGGCAAGGGCA
rs770965792	[Homo sapiens]	CCATCCAGAACGCGCCCGAGAAGAA	A/G	ATCACCTTGAACGGCATCTACCAGT
rs771161631	[Homo sapiens]	CAGGCGGCCTCCTGGTATCTCAACC	A/G	CAGCGGGGACCTGAACCACCTCCCC
rs771164168	[Homo sapiens]	CGGCCCCACGTCGCCCCTGAGCGCT	C/T	TCAACCTCGCCGCCGGCCAGGAGGG
rs771389064	[Homo sapiens]	TCCGTGTCCGACCCCAACGCCCTGG	A/G	AGTGGTGCCCTACCTGAGCGAGCAG
rs771702369	[Homo sapiens]	GCGGACGCCCCCAAGGAGGCCGAGA	A/T	GAAGGTGGTGATCAAGAGCGAGGCG
rs771775997	[Homo sapiens]	CCGCCCCCGGCGGCGTCCAAGGGCG	C/T	CCCGGCCACCCCCCACCTAGCGGAC
rs771886777	[Homo sapiens]	CGCCGCCTCTCTATCGCCACGCAGC	C/T	CCCTACTCCTACGACTGCACGAAAT
rs772047146	[Homo sapiens]	GGCTGGGGATTGAGAACTCGACCCT	C/G	GGGGAGTCCCAGGTGAGTGGCAATG
rs772521990	[Homo sapiens]	CGCTGGCGCTGCCCTACGCCGCCGC	A/G	CCGCCCGCCGCCTACGGCCAGCCGT
rs772645050	[Homo sapiens]	CGCGCTACTCCGTGTCCGACCCCAA	A/C	GCCCTGGGAGTGGTGCCCTACCTGA
rs772714414	[Homo sapiens]	CGGACCACCCGAGCGGCCCCACGTC	G/T	CCCCTGAGCGCTCTCAACCTCGCCG
rs772764204	[Homo sapiens]	CCAAGGAGAAGGAGGAGCGGGCCCA	C/T	CTCAAGGAGCCGCCCCCGGCGGCGT
rs772801898	[Homo sapiens]	GGGTTTACCTCTAAAACCTCGATAG	A/G	TTATCCTTGACGACCCCGAGCCTGG
rs772873207	[Homo sapiens]	TGGGGATTGAGAACTCGACCCTCGG	A/G	GAGTCCCAGGTGAGTGGCAATGCCA
rs773050488	[Homo sapiens]	ACGCGCCCTACCACCACCACCAGCC	C/T	GCGGCGCCTAAGGACCTGGTGAAGC
rs773245007	[Homo sapiens]	GCCGCCTCTCTATCGCCACGCAGCC	C/T	CCTACTCCTACGACTGCACGAAATA
rs773710853	[Homo sapiens]	CCCGAGCGGCCCCACGTCGCCCCTG	A/G	GCGCTCTCAACCTCGCCGCCGGCCA
rs773729398	[Homo sapiens]	TGGCGCTGCCCTACGCCGCCGCGCC	A/G	CCCGCCGCCTACGGCCAGCCGTGCG
rs773874147	[Homo sapiens]	CGCTACTCCGTGTCCGACCCCAACG	C/T	CCTGGGAGTGGTGCCCTACCTGAGC
rs774058810	[Homo sapiens]	GAGCCGCCCCCGGCGGCGTCCAAGG	A/G	CGCCCCGGCCACCCCCCACCTAGCG
rs774078804	[Homo sapiens]	GACGTGTCCAAGGAGAAGGAGGAGC	C/G	GGCCCACCTCAAGGAGCCGCCCCCG
rs774125806	[Homo sapiens]	GTCTTCTGGGAGTGCGGGGTCAGCT	C/T	GTTAGAGGGAATTTCTACCTGGGAA
rs774509050	[Homo sapiens]	GTTCAACTCCCACCGGCTGGGGATT	G/T	AGAACTCGACCCTCGGGGAGTCCCA
rs774767014	[Homo sapiens]	GCTGAGCCCGGGGGCCGGACGCGCG	A/G	GCCTGGTGGTGCCGCCGCTGGCGCT
rs774848801	[Homo sapiens]	TCGCCACGCAGCCCCCTACTCCTAC	A/G	ACTGCACGAAATACTGACGTGTCCC
rs774946350	[Homo sapiens]	ATAATTAGGAAATCTAATTATTCGC	C/T	TCATCACTCATTAATAAGAAAAATG
rs775541422	[Homo sapiens]	TCAACCACAGCGGGGACCTGAACCA	C/T	CTCCCCGGCCACACGTTCGCGGCCC
rs775561441	[Homo sapiens]	GCAGGCGCCGCCGCCCCCGCCGGCT	A/C	CCCAGCCCCAGCCGACGCCGCAGCC
rs776026772	[Homo sapiens]	AAGAAGGTGGTGATCAAGAGCGAGG	C/T	GGCGTCCCCGGCGCTGCCGGTCATC
rs776105836	[Homo sapiens]	CGTCCAAGGGCGCCCCGGCCACCCC	C/T	CACCTAGCGGACGCCCCCAAGGAGG
rs776301670	[Homo sapiens]	GGTCTTTGGGAGAGATATTTTACTC	C/T	ATTAATCCATTCTATTTTATATTTC
rs776500374	[Homo sapiens]	ATCCAGAACGCGCCCGAGAAGAAGA	A/T	CACCTTGAACGGCATCTACCAGTTC
rs776582765	[Homo sapiens]	CCTCTCTATCGCCACGCAGCCCCCT	A/G	CTCCTACGACTGCACGAAATACTGA
rs776759559	[Homo sapiens]	CCCTGAGCGCTCTCAACCTCGCCGC	C/G	GGCCAGGAGGGCGCGCTCGCCGCCA
rs776762340	[Homo sapiens]	GCCGTGCGCTCAGGGCCTGGAGGCC	G/T	GGGCCGCCGGGGGCTACCAGTGCAG
rs777049144	[Homo sapiens]	ACCGGGCTGCGGGCAGCTACGGCGG	C/G/T	ATGGCCAGCCCCATGGGCGTCTATT
rs777183544	[Homo sapiens]	TGTCCGACCCCAACGCCCTGGGAGT	A/G	GTGCCCTACCTGAGCGAGCAGAATT
rs777389660	[Homo sapiens]	ATTTTGTTGTTGTTGTTGTTGTTCA	G/T	AGCCATTAATATAATATTTAAAGTT
rs777576591	[Homo sapiens]	CGGAGCACCACGCCGCGGCGCCCAA	C/T	GGGCTGCCTGGCTTCAGCGTGGAGA
rs777692974	[Homo sapiens]	CCGTCTCGGAAGCAGCATGCAGGCG	C/G	GCTACTCCGTGTCCGACCCCAACGC
rs777707890	[Homo sapiens]	CTCGCTCAACGAGTGCTTCGTCAAG	A/G	TGCCCCGCGACGACAAGAAGCCCGG
rs778068967	[Homo sapiens]	GCAGCTTCCTGCGGCGCCGGCGGCG	A/C	TTCAAAAAGAAGGACGTGTCCAAGG
rs778453612	[Homo sapiens]	ACCACCACCAGCCCGCGGCGCCTAA	G/T	GACCTGGTGAAGCCGCCCTACAGCT
rs778476389	[Homo sapiens]	CGCAGGCGGCCTCCTGGTATCTCAA	A/C	CACAGCGGGGACCTGAACCACCTCC
rs778551960	[Homo sapiens]	GGCCACCCGGAGCAGTACAGCGCGG	A/G	GATGGGCCGCTCCTACGCGCCCTAC
rs778599000	[Homo sapiens]	CGGCCCAGCAGCAAACTTTCCCCAA	C/T	GTGCGGGAGATGTTCAACTCCCACC
rs778603144	[Homo sapiens]	AATTACTACCGGGCTGCGGGCAGCT	A/G	CGGCGGCATGGCCAGCCCCATGGGC
rs778706674	[Homo sapiens]	CTAGCGGACGCCCCCAAGGAGGCCG	A/C	GAAGAAGGTGGTGATCAAGAGCGAG
rs778776008	[Homo sapiens]	TCCACGCCCGCCGGCTCCCCCGACG	G/T	CTCGCTGCCGGAGCACCACGCCGCG
rs778788148	[Homo sapiens]	AGATCCACGCCGCCTCTCTATCGCC	A/G	CGCAGCCCCCTACTCCTACGACTGC
rs778874506	[Homo sapiens]	TCCAACCGTGCTGTACAAATGTGTG	G/T	ATTTGTAATCAGGCTATTTTGTTGT
rs779124969	[Homo sapiens]	CACCATGGCCATCCAGAACGCGCCC	C/G	AGAAGAAGATCACCTTGAACGGCAT
rs779286561	[Homo sapiens]	CTGGCAGAACAGCATCCGCCACAAC	C/T	TCTCGCTCAACGAGTGCTTCGTCAA
rs779606314	[Homo sapiens]	GCATGCAGGCGCGCTACTCCGTGTC	C/T	GACCCCAACGCCCTGGGAGTGGTGC
rs779738916	[Homo sapiens]	CGCCCGCCCTGGACGAGGCCCTCTC	G/T	GACCACCCGAGCGGCCCCACGTCGC
rs779821571	[Homo sapiens]	GGCCACCCCCCACCTAGCGGACGCC	C/G	CCAAGGAGGCCGAGAAGAAGGTGGT
rs780301243	[Homo sapiens]	CCAACGTGCGGGAGATGTTCAACTC	C/T	CACCGGCTGGGGATTGAGAACTCGA
rs780425582	[Homo sapiens]	CCTACAGATCCACGCCGCCTCTCTA	C/T	CGCCACGCAGCCCCCTACTCCTACG
rs780683912	[Homo sapiens]	GCAGGCGCCGCCGCCCCCGCCGGCT	-/CCCCAG	CCCCAGCCCCAGCCGACGCCGCAGC
rs780685080	[Homo sapiens]	CATGACCCTGCGAACGTCGCCGCCG	A/G	GCGGAGAGCTGAGCCCGGGGGCCGG
rs780764049	[Homo sapiens]	CATGCGAGCGATGAGCCTGTACACC	A/G	GGGCCGAGCGGCCGGCGCACATGTG
rs780783756	[Homo sapiens]	GAAGCAGCATGCAGGCGCGCTACTC	C/G	GTGTCCGACCCCAACGCCCTGGGAG
rs780946825	[Homo sapiens]	TACCTGAGCGAGCAGAATTACTACC	C/G	GGCTGCGGGCAGCTACGGCGGCATG
rs781409456	[Homo sapiens]	GGGCCCACCTCAAGGAGCCGCCCCC	G/T	GCGGCGTCCAAGGGCGCCCCGGCCA
rs781462601	[Homo sapiens]	CGGCGCTTCAAAAAGAAGGACGTGT	C/T	CAAGGAGAAGGAGGAGCGGGCCCAC
rs781696493	[Homo sapiens]	CCTACAGCTACATCGCGCTCATCAC	C/T	ATGGCCATCCAGAACGCGCCCGAGA
rs781751310	[Homo sapiens]	CTGCCCTACAGATCCACGCCGCCTC	C/T	CTATCGCCACGCAGCCCCCTACTCC
rs59162438	[Homo sapiens]	This RS has been withdrawn from dbSNP.
rs142190642	[Homo sapiens]	This RS has been withdrawn from dbSNP.
rs150286756	[Homo sapiens]	This RS has been withdrawn from dbSNP.
rs375275538	[Homo sapiens]	This RS has been withdrawn from dbSNP.
