# Supplementary material for: In silico analysis of single nucleotide polymorphisms (SNPs) in human FOXC2 gene
Source: F1000Res. 2017 Oct 9;6:243. Originally published 2017 Mar 9. [Version 2] doi: 10.12688/f1000research.10937.2 (PMC5814747; doi:10.12688/f1000research.10937.2)
Supplement: Supplementary file 3 [file f1000research-6-13959-s0002.tgz]

Archive with 1 entries (1 files):
- 8b117c4e-aeb3-424e-8938-9d5be35b82db.xlsx
