# Supplementary material for: In silico analysis of single nucleotide polymorphisms (SNPs) in human FOXC2 gene
Source: F1000Res. 2017 Oct 9;6:243. Originally published 2017 Mar 9. [Version 2] doi: 10.12688/f1000research.10937.2 (PMC5814747; doi:10.12688/f1000research.10937.2)
Supplement: Supplementary file 3 [file f1000research-6-13959-s0002.tgz › 8b117c4e-aeb3-424e-8938-9d5be35b82db.xlsx]

## Sheet: genemania_network
Entity 1	Entity 2	Weight	Network group	Networks
NLE1	FOXC2	0.0469783	Co-expression	[Bild-Nevins-2006 B, Cheok-Evans-2003, Rieger-Chu-2004]
HSF4	FOXC2	0.0456006	Co-expression	[Salaverria-Siebert-2011, Wang-Maris-2006, Wu-Garvey-2007]
EBF2	FOXC2	0.0448103	Co-expression	[Roth-Zlotnik-2006, Smirnov-Cheung-2009]
ASGR1	FOXC2	0.0447167	Co-expression	[Bild-Nevins-2006 B, Rieger-Chu-2004, Wu-Garvey-2007]
NEUROG3	FOXC2	0.0447037	Co-expression	[Bild-Nevins-2006 B, Innocenti-Brown-2011, Mallon-McKay-2013]
ZNF197	FOXC2	0.0439649	Co-expression	[Bild-Nevins-2006 B, Burington-Shaughnessy-2008]
FOXD2	NEUROG3	0.0437658	Co-expression	[Bild-Nevins-2006 B, Wu-Garvey-2007]
NEUROG3	FOXB1	0.0420402	Co-expression	[Gysin-McMahon-2012, Innocenti-Brown-2011, Mallon-McKay-2013, Roth-Zlotnik-2006]
SEC14L4	FOXC2	0.0402596	Co-expression	[Arijs-Rutgeerts-2009, Salaverria-Siebert-2011]
PYY	FOXC2	0.0373309	Co-expression	[Ramaswamy-Golub-2001, Wang-Maris-2006]
VGF	NEUROG3	0.0360984	Co-expression	[Arijs-Rutgeerts-2009, Wu-Garvey-2007]
MAP2K7	FOXC2	0.0357185	Co-expression	[Burington-Shaughnessy-2008, Salaverria-Siebert-2011]
VGF	FOXC2	0.0354507	Co-expression	[Burington-Shaughnessy-2008, Rieger-Chu-2004]
TRIM3	FOXC2	0.0341288	Co-expression	[Burington-Shaughnessy-2008, Salaverria-Siebert-2011]
FOXD2	FOXC2	0.0325622	Co-expression	[Cheok-Evans-2003, Roth-Zlotnik-2006]
ADRA1A	FOXC2	0.0305831	Co-expression	[Ramaswamy-Golub-2001, Salaverria-Siebert-2011]
SMR3B	FOXC2	0.0298437	Co-expression	[Ramaswamy-Golub-2001, Wang-Maris-2006]
NTN3	FOXC2	0.0298102	Co-expression	[Bild-Nevins-2006 B, Ramaswamy-Golub-2001]
FOXB1	FOXC2	0.0294529	Co-expression	[Innocenti-Brown-2011, Mallon-McKay-2013]
TRIM3	FOXD2	0.0263524	Co-expression	[Kang-Willman-2010]
VGF	MAP2K7	0.0252525	Co-expression	[Burington-Shaughnessy-2008]
SMR3B	FOXD2	0.0251345	Co-expression	[Rieger-Chu-2004]
TRIM3	ZNF197	0.0250323	Co-expression	[Rieger-Chu-2004]
FOXD3	FOXD2	0.0243596	Co-expression	[Roth-Zlotnik-2006]
TRIM3	NEUROG3	0.0242282	Co-expression	[Salaverria-Siebert-2011]
VGF	FOXB1	0.0221322	Co-expression	[Salaverria-Siebert-2011]
FOXD1	FOXC2	0.0201983	Co-expression	[Innocenti-Brown-2011, Roth-Zlotnik-2006]
ADRA1A	EBF2	0.0194617	Co-expression	[Mallon-McKay-2013]
PPP2R2A	KDM5B	0.016437	Co-expression	[Bild-Nevins-2006 B]
NTN3	ZNF197	0.0160067	Co-expression	[Bild-Nevins-2006 B, Burington-Shaughnessy-2008]
VGF	ASGR1	0.0159514	Co-expression	[Rieger-Chu-2004]
ADRA1A	NEUROG3	0.0153321	Co-localization	[Johnson-Shoemaker-2003]
FOXD3	FOXC2	0.0143242	Co-expression	[Innocenti-Brown-2011, Salaverria-Siebert-2011]
NTN3	NEUROG3	0.0141712	Co-expression	[Roth-Zlotnik-2006, Salaverria-Siebert-2011]
TRIM3	HSF4	0.0127142	Co-expression	[Gysin-McMahon-2012]
NTN3	FOXD2	0.011717	Co-expression	[Rieger-Chu-2004]
VGF	NTN3	0.0111379	Co-localization	[Johnson-Shoemaker-2003]
PYY	FOXB1	0.010226	Co-expression	[Roth-Zlotnik-2006]
FOXD1	NEUROG3	0.0083951	Co-expression	[Innocenti-Brown-2011]
FOXD1	EBF2	0.00808972	Co-expression	[Roth-Zlotnik-2006]
VGF	NTN3	0.00725544	Co-expression	[Gysin-McMahon-2012]
FOXD1	HSF4	0.00718767	Co-expression	[Mallon-McKay-2013]
MAP2K7	NEUROG3	0.00526945	Co-expression	[Wang-Maris-2006]
NTN3	TRIM3	0.00440768	Co-expression	[Wu-Garvey-2007]
NTN3	MAP2K7	0.00437468	Co-expression	[Bild-Nevins-2006 B]
NTN3	SMR3B	0.00428005	Co-expression	[Bild-Nevins-2006 B]
FOXD3	EBF2	0.00417342	Co-expression	[Innocenti-Brown-2011]
NTN3	NLE1	0.00357299	Co-expression	[Bild-Nevins-2006 B]
FOXD3	NEUROG3	0.00281876	Co-expression	[Innocenti-Brown-2011]
PPP2R2A	FOXC2	0.448843	Physical interactions	[IREF-INTACT]
KDM5B	FOXC2	0.214582	Physical interactions	[BIOGRID-SMALL-SCALE-STUDIES]
FOXD2	FOXC2	0.0425468	Shared protein domains	[INTERPRO, PFAM]
FOXD1	FOXC2	0.0425087	Shared protein domains	[INTERPRO, PFAM]
FOXD1	FOXD2	0.0425087	Shared protein domains	[INTERPRO, PFAM]
FOXD3	FOXC2	0.0425058	Shared protein domains	[INTERPRO, PFAM]
FOXD3	FOXD2	0.0425058	Shared protein domains	[INTERPRO, PFAM]
FOXD3	FOXD1	0.0424678	Shared protein domains	[INTERPRO, PFAM]
FOXB1	FOXC2	0.042059	Shared protein domains	[INTERPRO, PFAM]
FOXD2	FOXB1	0.042059	Shared protein domains	[INTERPRO, PFAM]
FOXD1	FOXB1	0.0420209	Shared protein domains	[INTERPRO, PFAM]
FOXD3	FOXB1	0.042018	Shared protein domains	[INTERPRO, PFAM]
NLE1	PPP2R2A	0.00577438	Shared protein domains	[PFAM]
